# Supplementary material for: Host Cell Metabolism Contributes to Delayed-Death Kinetics of Apicoplast Inhibitors in Toxoplasma gondii
Source: Antimicrob Agents Chemother. 2019 Jan 29;63(2):e01646-18. doi: 10.1128/AAC.01646-18 (PMC6355570; doi:10.1128/AAC.01646-18)
Supplement: Supplemental file 1 [file 0ccba040f23bc106e646a775be643223_AAC.01646-18-s0001.xlsx]

## Sheet: Sheet1
Caption: These tables contain the raw data (including replicates) for the figures of the paper.
Figure 1C
control, rfp+	actinonin, rfp+	actinonin, rfp-	clindamycin, rfp+	clindamycin, rfp-	ciprofloxacin, rfp+	ciprofloxacin, rfp-
0.778014	1.44853	0.00370464	0.597366	0.0130013	0.301528	0.03963
1.28806		0.0126179	0.409842	0.0133255	0.218564	0.00666273
0.997875	0.805133	0.0119572	0.745072	0.0162406	0.322635	0.0253264
0.854884	0.320902	0.00446247	0.0690985	0.0170223		0.0338483
1.30538	0.28948		0.254111	0.0188877	0.120558	0.00288464
0.896102	0.361309		0.290978	0.0187909	0.245178	0.0101061
0.895145	0.0744776
1.15702	0.135734			0.0288376
0.965533	0.160092			0.0225551
Figure 2B
hpi	control																		actinonin																		clindamycin
0	0.805465	0.957195	0.778836	0.984684	0.915837	1.2272	1.26083	1.14073	1.04625										0.805465	0.957195	0.778836	0.984684	0.915837	1.2272	1.26083	1.14073	1.04625										0.805465	0.957195	0.778836	0.984684	0.915837	1.2272	1.26083	1.14073	1.04625
6	1.00691	0.921868	1.10311	0.926136	0.698682	0.522853	1.07235	1.55257	1.73382										0.841894	1.16372	0.717032	0.81332	1.09668	0.712518	1.14966	1.25278	1.10376										1.38575	0.85671	1.08668	0.935645	1.40939	1.14503	1.66028	1.37545	0.874074
12	1.0501	0.85663	0.758879	1.17851	0.976653	1.42323	0.808048	1.19527	0.925878	0.702879	0.842757	0.804894	1.0652	0.956303	0.704946	1.33563	1.2408	1.7624	0.927429	0.585361	0.772209	0.713871	0.661013	0.670829	0.774871	0.894564	1.22485	0.392357	0.385559	0.928023	0.41974	0.715847	0.27953				0.634336	0.922135	6.82069	0.723231	0.625857	0.746669	0.617168	1.06851	1.05085	1.37254	1.04778	1.19472	1.16358
24	1.10669	0.989155	0.812519	0.899417	0.942301	1.03924	1.00465	1.07287	1.18427	0.801817	0.903425	0.78913	0.8536	1.58043	1.29674				0.486772	0.269402	0.248603	0.417516	0.239459	0.222133	0.63326	0.31688	0.444706	0.50812	0.0920282	0.420144	0.398213	0.584771	0.248629				0.435664	0.22883	0.449667	0.570856	0.586214	0.557208	0.666746	0.634542	0.588402	0.598494	0.701226	0.805685	0.756572
36	0.97454	0.972116	0.860105	0.872799	0.795804	0.897026	1.17567	1.29263	1.29611	1.03888	0.798244	1.40444	2.35516	1.07823	0.688749	0.408708	1.16186	1.0338	0.503131	0.0801098	0.079033	0.454416	0.13692	0.0785003	0.410542	0.124284	0.175187	0.0227113	0.121852	0.0886442	0.0463841	0.13815	0.142167	0.098383	0.250568	0.183903	0.237416	0.189871	0.148688	0.202566	0.29724	0.244245	0.259873	0.29441	0.242073		0.152553	0.569159	0.180504
48	1.06768	0.935855	0.80854	1.11492	1.09547	0.910311	0.840074	0.975416	1.35865	0.598668	0.798303	0.893406	1.24371	1.00659	1.01155	1.34306	1.24445	1.10653	0.0420917	0.0609212	0.0429496	0.0548389	0.0779277	0.0977906	0.0541637	0.0698663	0.0550779	0.0557573	0.0654454	0.0997464	0.10336	0.157988	0.090181	0.0987216	0.0845011	0.162514	0.0808896	0.115569	0.125292	0.124494	0.111452	0.15225	0.107643	0.195368	0.213385	0.302122	0.193416	0.199536	0.353322
Figure 2D
time	control		actinonin		clindamycin		ciprofloxacin
0	100	100	100	100	100	100	100	100
12	100	100	94.4827	104.17	98.8586	101.29	99.9316	111.8
24	100	100	69.2861	75.77	85.3235	86.13	95.2006	97.66
36	100	100	52.1862	55.87	67.3523	69.77	73.2682	74.34
48	100	100	28.7905	36.36	41.9277	43.6	45.885	45.49
Figure 2E
time	control		actinonin		clindamycin		ciprofloxacin
0	100	100	100		100		100
12	100	100	99.4	106.04	104.23	108	99.22	106.9
24	100	100	89.64	84.18	99.77	94.07	102.19	99.08
36	100	100	57.97	53.58	69.41	64.59	85.64	82.03
48	100	100	54.34	50.53	63.54	53.66	73.56	63.07
Figure 3
time	control + atorvastatin		actinonin+atorvastatin		clindamycin + atorvastatin		ciprofloxacin + atorvastatin
0	100	100	100	100	100	100	100	100
12	89.6764	124.747	104.841	94.5607	79.6486	124.286	97.551	102.066
24	105.325	137.876	100.099	82.3438	89.9126	114.928	103.663	82.5776
36	100	113.702	36.7633	55.3821	64.4956	86.8468	76.92	82.4211
48	128.575	124.427	28.8852	33.8667	47.1739	58.1998	69.2287	43.0543
Figure S1
time	untreated trial 1		atorvastatin trial 1		ciprofloxacin trial 1		ciprofloxacin + atorvastatin trial 1
12	649		582		735		717
24	2535		2670		2484		2575
36	11111		11111		10000		7692
48	11111		14286		11111		7692
time	untreated trial 1		atorvastatin trial 1		clindamycin trial 1		clindamcyin + atrovastatin trial 1
12	649		582		683		544
24	2535		2670		2518		2264
36	11111		11111		7692		4961
48	11111		14286		8333		3931
time	untreated trial 1		atorvastatin trial 1		actinonin trial 1		actinonin + atorvastatin trial 1
12	649		582		661		693
24	2535		2670		2011		2013
36	11111		11111		7143		2626
48	11111		14286		8333		2407
time	untreated trial 2		atorvastatin trial 2		ciprofloxacin trial 2		ciprofloxacin + atorvastatin trial 2
12	198		247		242		247
24	499		688		838		692
36	2890		3286		3106		2560
48	8593		10692		6522		2808
time	untreated trial 2		atorvastatin trial 2		clindamycin trial 2		clindamycin + atrovastatin trial 2
12	198		247		210		261
24	499		688		623		716
36	2890		3286		2258		1961
48	8593		10692		3244		1888
time	untreated trial 2		atorvastatin trial 2		actinonin trial 2		actinonin + atorvastatin trial 2
12	198		247		239		226
24	499		688		640		527
36	2890		3286		2434		1348
48	8593		10692		3812		1291
Figure S2
untreated	atorvastatin	24h incubation atorvastatin	actinonin	actinonin + atorvastatin	actinonin + 24h incubation atorvastatin
100	100	100	53.8429	25.7665	21.5246
100	128.575		74.9977	21.6632
100	124.427		44.3617	15.0239
100	76.9231	98.2906	83.7607	18.8034	31.6239
[truncated: 23 more columns]
